# Supplementary material for: Identification of Site-Specific Stroke Biomarker Candidates by Laser Capture Microdissection and Labeled Reference Peptide
Source: Int J Mol Sci. 2015 Jun 11;16(6):13427–41. doi: 10.3390/ijms160613427 (PMC4490502; doi:10.3390/ijms160613427)
Supplement: Supplementary file 1 [file ijms-16-13427-s001.zip]

Archive with 3 entries (2 files):
- ijms-83169-Supplementary Information/
- ijms-83169-Supplementary Information/ijms-83169-supplementary tables.xlsx
- ijms-83169-Supplementary Information/Supplementary Video 1.mp4
