# Supplementary material for: Identification of Site-Specific Stroke Biomarker Candidates by Laser Capture Microdissection and Labeled Reference Peptide
Source: Int J Mol Sci. 2015 Jun 11;16(6):13427–41. doi: 10.3390/ijms160613427 (PMC4490502; doi:10.3390/ijms160613427)
Supplement: Supplementary file 1 [file ijms-16-13427-s001.zip › ijms-83169-Supplementary Information/ijms-83169-supplementary tables.xlsx]

## Sheet: Table S1
Table S1. List of unique peptides for each protein biomarker candidate.
Protein description	Peptide Sequence	SUM (Peak Area-I1)	SUM (Peak Area -I2)	SUM (Peak Area -I3)	SUM (Peak Area-N4)	SUM (Peak Area-N5)	SUM (Peak Area-N6)
Neurofilament light polypeptide (NEFL)	EGLEETLR	138461	410790	566730	274670	506060	554950
	FTVLTESAAK	241240	559940	622900	418820	710500	738380
	TLEIEACR	196050	507320	542550	402440	660340	695080
Neurofilament heavy polypeptide (NEFH)	FAQEAEAAR	32811.3	32203.5	18775.9	31869.7	38700.3	35159.4
	CDVTSALR	863.4	981.1	609.2	785.5	935.8	657.3
Alpha-internexin (INA)	VGELFQR	2188.3	2794.7	3511	4894.7	3231.9	3692.5
	AQLEEASSAR	121219	291089	387300	202014	392500	410374
	DGLAEEVQR	921.4	1092.3	957.2	1609	1126.5	1136.5
Glial fibrillary acidic protein (GFAP)	ALAAELNQLR	1114.5	1734.2	1791.1	1843.9	1475.5	1342.5
	LADVYQAELR	509.4	942.2	833.7	1274.7	751.4	1038
	FADLTDVASR	1045	514.6	538.1	1435.6	885.1	1201.3
Microtubule-associated protein 2 (MAP2)	GLSSVPEVAEVETTTK	69529	40288.2	18244	127211	51619.9	38582.7
	SDTLQITDLLVPGSR	63240	35584.1	22154.8	106495	47919	38284
	SILTEQLETIPK	14057.4	10932.4	9881.4	44705	18053	14346.8
Microtubule-associated protein tau (MAPT)	TPSLPTPPTR	106319	104958	128118	250018	125694	148051
	IGSTENLK	106562	94582.9	101061	216700	124527	117563
Tubulin beta-3 chain (TUBB3)	EIVHIQAGQCGNQIGAK	197083	163503	164435	441985	181924	211700
	ISVYYNEASSHK	134290	140610	144758	269740	187850	199420
	YLTVATVFR	1036508	1019610	1165700	2186700	1256000	1563200
Myelin basic protein (MBP)	HGFLPR	50748.4	572.4	816.1	1127.3	707.2	1119.6
	DTGILDSIGR	619580	2757500	3559200	1449510	3844700	4951100
	FFSGDR	403042	1.81054e+06	791554	668202	2.18338e+06	2.60957e+06
Myelin proteolipid protein (PLP)	GLSATVTGGQK	468760	1739400	1984200	814570	2033700	2441800
	TSASIGSLCADAR	555350	2312770	2825400	1312280	3098200	3499600
	VCGSNLLSICK	378220	1570500	2042900	820870	1962200	2469700
2′,3′-cyclic-nucleotide 3′-phosphodiesterase (CNP)	VLVLDDTNHER	29706.3	110665	186881	34770.1	133178	187227
	HFISGDEPK	30806.5	98437.9	97602	25312.5	82234	148759
	LSISALFVTPK	26252	106237	152361	52422	119830	171760
	AIFTGYYGK	133810	445930	566830	195250	552760	685920
Neuron-specific Enolase (NSE)	LGAEVYHTLK	1406.5	1536.4	1728.4	2484.8	2626.5	1933.5
	VNQIGSVTEAIQACK	2082.6	456.8	765.6	1902.4	2231.6	604.8
	IEEELGEEAR	341.1	411.1	817.1	1289.1	589.8	480.3
Ubiquitin carboxyl-terminal hydrolase isozyme L1 (UCHL1)	TFVDQYGQR	15160	4710.8	11832.1	9158.1	10988.7	24192.8
	FSAVALCK	708270	710580	731300	1296320	1005680	1037900

## Sheet: Table S2
Table S2. Peak area ratios (UP/RP*) of unique peptides for protein biomarkers in zones 1–6.
UP	zone 1			zone 2			zone 3			zone 4			zone 5			zone 6
	Mean	SEM	N	Mean	SEM	N	Mean	SEM	N	Mean	SEM	N	Mean	SEM	N	Mean	SEM	N
NEFL-P1	0.860892	0.12427	12	2.32853	0.286893	12	2.46373	0.424782	12	1.06221	0.0489241	12	2.44042	0.158806	12	2.44868	0.29897	12
NEFH-P1	0.12295	0.0316129	12	0.131225	0.0372039	12	0.0755333	0.0293746	12	0.081125	0.024881	12	0.125175	0.0414026	12	0.118308	0.0294052	12
INA-P1	0.43135	0.0600674	12	1.20084	0.178014	12	1.54236	0.218696	12	0.5101	0.0479238	12	1.3555	0.112488	12	1.34395	0.180793	12
GFAP-P1	0.003525	0.0010486	12	0.00855	0.00312634	12	0.00674167	0.000764304	12	0.0048	0.000752068	12	0.00509167	0.00081198	12	0.00433333	0.00118586	12
MAP2-P1	0.2407	0.0174677	12	0.16675	0.0152072	12	0.0728833	0.0131817	12	0.3283	0.0216207	12	0.173958	0.0100849	12	0.125717	0.0113131	12
MAPT-P1	0.379625	0.0573865	12	0.44255	0.0466346	12	0.50665	0.0669725	12	0.64255	0.0650866	12	0.42635	0.0509032	12	0.485092	0.0476673	12
TUBB3-P1	3.52634	0.263935	12	4.2412	0.276287	12	4.44095	0.280943	12	5.41788	0.235837	12	4.22635	0.213457	12	5.11419	0.224366	12
MBP-P1	2.17455	0.229757	12	11.3214	1.08666	12	14.221	2.27967	12	3.78391	0.356786	12	13.156	0.802587	12	16.3719	1.76113	12
PLP-P1	1.98043	0.247657	12	9.76248	1.06621	12	11.0736	1.38863	12	3.35995	0.220432	12	10.6919	0.980732	12	11.5907	1.36563	12
CNP-P1	0.477667	0.0612846	12	1.83096	0.195238	12	2.24319	0.334561	12	0.508683	0.0431112	12	1.89476	0.138808	12	2.27286	0.206687	12
NSE-P1	0.00501667	0.00146271	12	0.00599167	0.00163171	12	0.00685833	0.00102709	12	0.00645833	0.000883473	12	0.008925	0.00119653	12	0.00634167	0.000794914	12
UCHL1-P1	2.44338	0.161745	12	2.97352	0.243754	12	2.76836	0.175143	12	3.36444	0.226092	12	3.38148	0.16475	12	3.36917	0.223024	12
UP, unique peptide; RP*, labeled reference peptide.
